# Supplementary material for: Early Molecular Insights into Thanatin Analogues Binding to A. baumannii LptA
Source: Molecules. 2023 May 25;28(11):4335. doi: 10.3390/molecules28114335 (PMC10254193; doi:10.3390/molecules28114335)
Supplement: Supplementary file 1 [file molecules-28-04335-s001.zip]

Archive with 1 entries (1 files):
- molecules-2407928-supplementary.pdf
